# Supplementary material for: Comparison of Two Commercial Automated Nucleic Acid Extraction and Integrated Quantitation Real-Time PCR Platforms for the Detection of Cytomegalovirus in Plasma
Source: PLoS One. 2016 Aug 5;11(8):e0160493. doi: 10.1371/journal.pone.0160493 (PMC4975419; doi:10.1371/journal.pone.0160493)
Supplement: S1 File — An excel file contained the data used in this study. (XLSX) [file pone.0160493.s001.xlsx]

## Sheet: 工作表1
specimen number	Abbott RealTime	Roche CAP/CTM
	log IU/mL	log IU/mL
1	5.55	4.96
2	5.51	4.93
3	5.51	4.74
4	4.66	3.61
5	3.76	3.43
6	4.03	3.36
7	4.04	3.24
8	3.24	2.53	(raw data:2.53, origin excel file:3.53)
9	4.22	3.52
10	4.06	3.14
11	3.7	3.06
12	4.34	3.31
13	3.59	2.83
14	3.19	2.53
15	3.09	2.42
16	3.15	2.39
17	2.84	2.34
18	3.91	2.81
19	3.74	2.81
20	3.84	3.04
21	3.07	2.22
22	4.45	3.87
23	3.92	3.12
24	4.07	3.53
25	3.91	3.42
26	3.88	3.32
27	5.41	4.29
28	4.43	3.14
29	5.69	5.11
30	5.53	5.1
31	5.41	4.67
32	4.15	3.4
33	3.38	2.28
34	3.86	2.93
35	3.47	2.77
36	3.32	2.48
37	5.69	4.66
38	3.23	<2.13
39	1.7	<2.13
40	2.47	<2.13
41	3.07	<2.13
42	2.62	<2.13
43	2.82	<2.13
44	1.93	<2.13
45	2.56	<2.13
46	2.71	<2.13
47	2.58	<2.13
48	2.54	<2.13
49	2.92	<2.13
50	3.25	<2.13
51	3.43	<2.13
52	3.5	<2.13
53	1.61	Negative
54	<1.49	Negative
55	<1.49	Negative
56	<1.49	Negative
57	<1.49	Negative
58	Negative	Negative
59	Negative	Negative
60	Negative	Negative
61	Negative	Negative
62	Negative	Negative
63	Negative	Negative
64	Negative	Negative
65	Negative	Negative
66	Negative	Negative
67	Negative	Negative
68	Negative	Negative
69	Negative	Negative
70	Negative	Negative
71	Negative	Negative
72	Negative	Negative
73	Negative	Negative
74	Negative	Negative
75	Negative	Negative
76	Negative	Negative
77	Negative	Negative
78	Negative	Negative
79	Negative	Negative
80	Negative	Negative
81	Negative	Negative
82	Negative	Negative
83	Negative	Negative
84	Negative	Negative
85	Negative	Negative
86	Negative	Negative
87	Negative	Negative
88	Negative	Negative
89	Negative	Negative
90	Negative	Negative
91	Negative	Negative
92	Negative	Negative
93	Negative	Negative
94	Negative	Negative
95	Negative	Negative
96	Negative	Negative
97	Negative	Negative
98	Negative	Negative
99	Negative	Negative
100	Negative	Negative
101	Negative	Negative
102	Negative	Negative
103	Negative	Negative
104	Negative	Negative
105	Negative	Negative
106	Negative	Negative
107	Negative	Negative
108	Negative	Negative
109	Negative	Negative
110 (outlier)	3.74	4.48	repeat testing: Roche assay: 4.74; abbott assay not performed due to out of sample.
